# Supplementary material for: RELT Is Upregulated in Breast Cancer and Induces Death in Breast Cancer Cells
Source: Biomedicines. 2024 Nov 22;12(12):2667. doi: 10.3390/biomedicines12122667 (PMC11727564; doi:10.3390/biomedicines12122667)
Supplement: Supplementary file 1 [file biomedicines-12-02667-s001.zip]

Archive with 1 entries (1 files):
- biomedicines-3269636-supplementary.pdf
